# Supplementary material for: Enhanced accumulation of harpagide and 8-O-acetyl-harpagide in Melittis melissophyllum L. agitated shoot cultures analyzed by UPLC-MS/MS
Source: PLoS One. 2018 Aug 22;13(8):e0202556. doi: 10.1371/journal.pone.0202556 (PMC6104996; doi:10.1371/journal.pone.0202556)
Supplement: S1 Dataset — (XLSX) [file pone.0202556.s001.xlsx]

## Sheet: Levels
Experimental design coding						Experimental design scheme								Supplementation scheme
		Codes						Factors							Factors
Factor's label	Description	-	+			Supplementation variant	Treatment	A	B	C	D			Supplementation variant	B	C	D
A	Harvesting time [days]	2	8			A	1	-	-	-	-			A	-	-	-
B	L-Phe [g/L]	0	2.4			A	2	+	-	-	-			B	+	-	-
C	MeJa [µmol]	0	50			B	3	-	+	-	-			C	-	+	-
D	Eth [µmol]	0	50			B	4	+	+	-	-			E	+	+	-
						C	5	-	-	+	-			D	-	-	+
						C	6	+	-	+	-			F	+	-	+
						E	7	-	+	+	-			G	-	+	+
						E	8	+	+	+	-			H	+	+	+
						D	9	-	-	-	+
						D	10	+	-	-	+
						F	11	-	+	-	+
						F	12	+	+	-	+
						G	13	-	-	+	+
						G	14	+	-	+	+
						H	15	-	+	+	+
						H	16	+	+	+	+

## Sheet: Measurements
Concentrations of harpagide and 8-O-acetyl-harpagide in the samples analysed by UPLC-MS/MS
	Dry weight DW			Harpagide in biomass			Harpagide in medium			8-O-acetyl-harpagide in biomass			8-O-acetyl-harpagide in medium
	g			ug/ml			ug/ml			ug/ml			ug/ml
Treatment	Rep 1	Rep 2	Rep 3	Rep 1	Rep 2	Rep 3	Rep 1	Rep 2	Rep 3	Rep 1	Rep 2	Rep 3	Rep 1	Rep 2	Rep 3
1	3.562	3.192	2.426	26.9	23.5	21.6	0	0	0	58.1	52.5	46.9	0	0	0
2	3.324	3.694	2.642	48.6	44	52.9	0	0	0	59.8	52.9	62.8	0	0	0
3	2.713	1.815	3.194	79	67.5	82.2	0	0	0	105	105.9	89.1	0	0	0
4	3.697	2.544	2.752	36	38.1	30	0	0	0	54.8	57.8	64.5	0	0	0
5	3.759	3.179	2.917	131.9	126	152.3	0	0	0	153.9	139.5	120.6	0	0	0
6	3.021	3.243	2.418	261.3	262.5	218.1	0	0	0	43.1	51.4	43.5	0	0	0
7	2.798	2.651	2.327	166	174.8	136.2	0	0	0	97.6	113.8	115.6	0	0	0
8	3.279	2.986	2.076	118	136.8	156.2	0	0	0	35	27	30.9	0	0	0
9	2.775	3.581	3.664	24.2	23	27.8	0	0	0	59.1	45.1	53.3	0	0	0
10	3.016	2.395	1.549	94.8	77	92.2	0	0	0	110	103.7	128.9	0	0	0
11	3.68	2.907	2.588	62	60.1	48	0	0	0	53	45	41.8	0	0	0
12	2.291	2.737	3.571	95.1	102.1	117.8	0	0	0	41	49.1	47.4	0	0	0
13	2.884	2.332	1.685	168.8	210.9	196.3	40.6	36.9	28.4	59.2	58.4	47.4	0	0	0
14	2.273	2.59	1.74	158.5	127.5	149	484.1	501.1	282.4	99	114.9	118.2	45.1	52.6	28.3
15	2.704	3.455	2.384	68.1	84.1	75.8	58.1	69.4	38.2	36.5	37.8	46.5	0	0	0
16	1.91	1.447	2.164	101.4	119.6	97	248.3	167.4	304.5	72.9	77.6	90.7	118.5	95.7	177.1
ground plant	n/a	n/a	n/a	47	40.7	36.3	n/a	n/a	n/a	34.6	41.3	37.8	n/a	n/a	n/a
